# Supplementary material for: Olivine-type NaCd(AsO4)
Source: Acta Crystallogr Sect E Struct Rep Online. 2013 Oct 5;69(Pt 11):i75. doi: 10.1107/S1600536813027256 (PMC3884235; doi:10.1107/S1600536813027256)
Supplement: Supplementary file 1 [file e-69-00i75-sup1.cif]

##############################################################################
#                                                                            #
# This CIF contains the data in a paper accepted for publication in          #
# Acta Crystallographica Section E. It conforms to the requirements of       #
# Notes for Authors for Acta Crystallographica Section E, and has been       #
# peer reviewed under the auspices of the IUCr Commission on Journals.       #
#                                                                            #
# Full details of the Crystallographic Information File format               #
# are given in the paper "The Crystallographic Information File (CIF):       #
# a New Standard Archive File for Crystallography" by S. R. Hall, F. H.      #
# Allen and I. D. Brown [Acta Cryst. (1991), A47, 655-685].                  #
#                                                                            #
# The current version of the core CIF dictionary is obtainable from          #
# ftp://ftp.iucr.org/pub/cif_core.dic.                                       #
#                                                                            #
# Software is freely available for graphical display of the structure(s)     #
# in this CIF. For information consult the CIF software page                 #
# http://www.iucr.org/resources/cif/software.                                #
#                                                                            #
# This file may be used for bona fide research purposes within the           #
# scientific community so long as proper attribution is given to the journal # 
# article from which it was obtained.                                        #
#                                                                            #
##############################################################################
data_I
_audit_creation_method     SHELXL-97
_database_code_depnum_ccdc_archive     'CCDC 964597'
_chemical_name_systematic
;
Sodium cadmium orthoarsenate
;
_chemical_name_common     ?
_chemical_formula_moiety     ?
_chemical_formula_sum     'As Cd Na O4'
_chemical_formula_structural     'Na Cd (As O4)'
_chemical_formula_iupac     'Na Cd (As O4)'
_chemical_formula_weight     274.32
_chemical_melting_point     ?
_symmetry_cell_setting     orthorhombic
_symmetry_space_group_name_H-M     'P n m a'
_symmetry_space_group_name_Hall     '-P 2ac 2n'
loop_
    _symmetry_equiv_pos_as_xyz
    'x, y, z'
    '-x+1/2, -y, z+1/2'
    '-x, y+1/2, -z'
    'x+1/2, -y+1/2, -z+1/2'
    '-x, -y, -z'
    'x-1/2, y, -z-1/2'
    'x, -y-1/2, z'
    '-x-1/2, y-1/2, z-1/2'
_cell_length_a     11.1585(17)
_cell_length_b     6.5500(10)
_cell_length_c     5.2330(8)
_cell_angle_alpha     90.00
_cell_angle_beta     90.00
_cell_angle_gamma     90.00
_cell_volume     382.47(10)
_cell_formula_units_Z     4
_cell_measurement_reflns_used     2012
_cell_measurement_theta_min     3.652
_cell_measurement_theta_max     30.925
_cell_measurement_temperature     293(2)
_exptl_crystal_description     block
_exptl_crystal_colour     colourless
_exptl_crystal_size_max     0.06
_exptl_crystal_size_mid     0.04
_exptl_crystal_size_min     0.04
_exptl_crystal_density_diffrn     4.764
_exptl_crystal_density_meas     ?
_exptl_crystal_density_method     'not measured'
_exptl_crystal_F_000     496
_exptl_absorpt_coefficient_mu     14.271
_exptl_absorpt_correction_type     multi-scan
_exptl_absorpt_process_details     '(<i>SADABS</i>; Bruker, 2005)'
_exptl_absorpt_correction_T_min     0.4814
_exptl_absorpt_correction_T_max     0.5991
_exptl_special_details
;
;
_diffrn_ambient_temperature     293(2)
_diffrn_radiation_type     MoK\a
_diffrn_radiation_wavelength     0.71073
_diffrn_radiation_source     'fine-focus sealed tube'
_diffrn_radiation_monochromator     graphite
_diffrn_measurement_device_type     'Bruker SMART CCD'
_diffrn_measurement_method     '\w scans'
_diffrn_detector_area_resol_mean     ?
_diffrn_reflns_number     4252
_diffrn_reflns_av_R_equivalents     0.0295
_diffrn_reflns_av_sigmaI/netI     0.0204
_diffrn_reflns_theta_min     3.65
_diffrn_reflns_theta_max     30.95
_diffrn_reflns_theta_full     30.95
_diffrn_measured_fraction_theta_max     0.997
_diffrn_measured_fraction_theta_full     0.997
_diffrn_reflns_limit_h_min     -16
_diffrn_reflns_limit_h_max     15
_diffrn_reflns_limit_k_min     -8
_diffrn_reflns_limit_k_max     9
_diffrn_reflns_limit_l_min     -7
_diffrn_reflns_limit_l_max     7
_diffrn_standards_number     0
_diffrn_standards_interval_count     .
_diffrn_standards_interval_time     .
_diffrn_standards_decay_%     ?
_refine_special_details
;
Refinement of <i>F</i>^2^ against ALL reflections. The weighted <i>R</i>-factor
<i>wR</i> and goodness of fit <i>S</i> are based on <i>F</i>^2^, conventional
<i>R</i>-factors <i>R</i> are based on <i>F</i>, with <i>F</i> set to zero for
negative <i>F</i>^2^. The threshold expression of <i>F</i>^2^ >
\s(<i>F</i>^2^) is used only for calculating <i>R</i>-factors(gt) <i>etc</i>.
and is not relevant to the choice of reflections for refinement.
<i>R</i>-factors based on <i>F</i>^2^ are statistically about twice as large
as those based on <i>F</i>, and <i>R</i>- factors based on ALL data will be
even larger.
;
_reflns_number_total     656
_reflns_number_gt     615
_reflns_threshold_expression     I>2sigma(I)
_refine_ls_structure_factor_coef     Fsqd
_refine_ls_matrix_type     full
_refine_ls_R_factor_all     0.0189
_refine_ls_R_factor_gt     0.0166
_refine_ls_wR_factor_gt     0.0413
_refine_ls_wR_factor_ref     0.0425
_refine_ls_goodness_of_fit_ref     1.097
_refine_ls_restrained_S_all     1.097
_refine_ls_number_reflns     656
_refine_ls_number_parameters     40
_refine_ls_number_restraints     0
_refine_ls_hydrogen_treatment     ?
_refine_ls_weighting_scheme     calc
_refine_ls_weighting_details
         'calc w=1/[\s^2^(Fo^2^)+(0.0225P)^2^+0.1997P] where P=(Fo^2^+2Fc^2^)/3'
_atom_sites_solution_hydrogens     ?
_atom_sites_solution_primary     direct
_atom_sites_solution_secondary     difmap
_refine_ls_shift/su_max     0.000
_refine_ls_shift/su_mean     0.000
_refine_diff_density_max     0.671
_refine_diff_density_min     -0.754
_refine_ls_extinction_method     none
_refine_ls_extinction_coef     ?
loop_
    _atom_type_symbol
    _atom_type_description
    _atom_type_scat_dispersion_real
    _atom_type_scat_dispersion_imag
    _atom_type_scat_source
    'O' 'O' 0.0106 0.0060
                         'International Tables Vol C Tables 4.2.6.8 and 6.1.1.4'
    'Na' 'Na' 0.0362 0.0249
                         'International Tables Vol C Tables 4.2.6.8 and 6.1.1.4'
    'As' 'As' 0.0499 2.0058
                         'International Tables Vol C Tables 4.2.6.8 and 6.1.1.4'
    'Cd' 'Cd' -0.8075 1.2024
                         'International Tables Vol C Tables 4.2.6.8 and 6.1.1.4'
_computing_data_collection     'SMART (Bruker, 2005)'
_computing_cell_refinement     'SAINT (Bruker, 2005)'
_computing_data_reduction     'SAINT (Bruker, 2005)'
_computing_structure_solution     'SHELXS97 (Sheldrick, 2008)'
_computing_structure_refinement     'SHELXL97 (Sheldrick, 2008)'
_computing_molecular_graphics     'ATOMS for Windows (Dowty, 2006)'
_computing_publication_material     'publCIF (Westrip, 2010)'
loop_
    _atom_site_type_symbol
    _atom_site_label
    _atom_site_fract_x
    _atom_site_fract_y
    _atom_site_fract_z
    _atom_site_U_iso_or_equiv
    _atom_site_adp_type
    _atom_site_calc_flag
    _atom_site_refinement_flags
    _atom_site_occupancy
    _atom_site_symmetry_multiplicity
    _atom_site_disorder_assembly
    _atom_site_disorder_group
    Cd Cd 0.21753(2) 0.2500 0.50818(5) 0.00974(8) Uani d S 1 2 . .
    Na Na 0.0000 0.0000 0.0000 0.0140(3) Uani d S 1 2 . .
    As As 0.39805(3) 0.2500 0.06207(6) 0.00795(9) Uani d S 1 2 . .
    O O1 0.32677(15) 0.0493(3) 0.2024(3) 0.0122(3) Uani d . 1 1 . .
    O O2 0.0386(2) 0.2500 0.3191(5) 0.0127(5) Uani d S 1 2 . .
    O O3 0.3944(2) 0.2500 0.7417(5) 0.0116(5) Uani d S 1 2 . .
loop_
    _atom_site_aniso_label
    _atom_site_aniso_U_11
    _atom_site_aniso_U_22
    _atom_site_aniso_U_33
    _atom_site_aniso_U_12
    _atom_site_aniso_U_13
    _atom_site_aniso_U_23
    Cd 0.00894(13) 0.00954(14) 0.01073(13) 0.000 0.00028(7) 0.000
    Na 0.0209(7) 0.0128(8) 0.0084(7) 0.0086(6) -0.0005(5) -0.0027(5)
    As 0.00785(16) 0.00855(18) 0.00743(16) 0.000 0.00039(11) 0.000
    O1 0.0157(8) 0.0086(8) 0.0124(8) -0.0029(6) 0.0025(6) 0.0004(6)
    O2 0.0088(10) 0.0188(14) 0.0106(11) 0.000 0.0015(8) 0.000
    O3 0.0119(11) 0.0158(13) 0.0069(10) 0.000 0.0003(8) 0.000
_geom_special_details
;
All e.s.d.'s (except the e.s.d. in the dihedral angle between two l.s. planes)
are estimated using the full covariance matrix. The cell e.s.d.'s are taken
into account individually in the estimation of e.s.d.'s in distances, angles
and torsion angles; correlations between e.s.d.'s in cell parameters are only
used when they are defined by crystal symmetry. An approximate (isotropic)
treatment of cell e.s.d.'s is used for estimating e.s.d.'s involving l.s.
planes.
;
loop_
    _geom_bond_atom_site_label_1
    _geom_bond_atom_site_label_2
    _geom_bond_site_symmetry_2
    _geom_bond_distance
    _geom_bond_publ_flag
    Cd O2 . 2.229(3) y
    Cd O1 8_666 2.2629(18) y
    Cd O1 2 2.2629(18) y
    Cd O3 . 2.321(2) y
    Cd O1 . 2.4030(18) y
    Cd O1 7_565 2.4030(18) y
    Na O2 . 2.3779(19) y
    Na O2 5 2.3779(19) y
    Na O3 6_556 2.3814(18) y
    Na O3 2_554 2.3814(18) y
    Na O1 6_556 2.5031(18) y
    Na O1 2_554 2.5031(18) y
    As O3 1_554 1.677(2) y
    As O2 6_656 1.687(2) y
    As O1 7_565 1.7030(17) y
    As O1 . 1.7030(17) y
loop_
    _geom_angle_atom_site_label_1
    _geom_angle_atom_site_label_2
    _geom_angle_atom_site_label_3
    _geom_angle_site_symmetry_1
    _geom_angle_site_symmetry_3
    _geom_angle
    _geom_angle_publ_flag
    O2 Cd O1 . 8_666 90.21(5) ?
    O2 Cd O1 . 2 90.21(5) ?
    O1 Cd O1 8_666 2 120.07(9) ?
    O2 Cd O3 . . 174.59(9) ?
    O1 Cd O3 8_666 . 87.09(5) ?
    O1 Cd O3 2 . 87.09(5) ?
    O2 Cd O1 . . 99.14(7) ?
    O1 Cd O1 8_666 . 152.11(7) ?
    O1 Cd O1 2 . 86.33(4) ?
    O3 Cd O1 . . 85.37(7) ?
    O2 Cd O1 . 7_565 99.14(7) ?
    O1 Cd O1 8_666 7_565 86.33(4) ?
    O1 Cd O1 2 7_565 152.11(7) ?
    O3 Cd O1 . 7_565 85.37(7) ?
    O1 Cd O1 . 7_565 66.33(8) ?
    O2 Na O2 . 5 180.00(9) ?
    O2 Na O3 . 6_556 89.37(6) ?
    O2 Na O3 5 6_556 90.63(6) ?
    O2 Na O3 . 2_554 90.63(6) ?
    O2 Na O3 5 2_554 89.37(6) ?
    O3 Na O3 6_556 2_554 180.00(10) ?
    O2 Na O1 . 6_556 67.30(7) ?
    O2 Na O1 5 6_556 112.70(7) ?
    O3 Na O1 6_556 6_556 81.93(7) ?
    O3 Na O1 2_554 6_556 98.07(7) ?
    O2 Na O1 . 2_554 112.70(7) ?
    O2 Na O1 5 2_554 67.30(7) ?
    O3 Na O1 6_556 2_554 98.07(7) ?
    O3 Na O1 2_554 2_554 81.93(7) ?
    O1 Na O1 6_556 2_554 180.00(5) ?
    O3 As O2 1_554 6_656 113.04(12) ?
    O3 As O1 1_554 7_565 114.82(8) ?
    O2 As O1 6_656 7_565 105.97(8) ?
    O3 As O1 1_554 . 114.82(8) ?
    O2 As O1 6_656 . 105.97(8) ?
    O1 As O1 7_565 . 101.06(12) ?
    As O1 Cd . 2_554 125.24(9) ?
    As O1 Cd . . 95.84(8) ?
    Cd O1 Cd 2_554 . 131.47(7) ?
    As O1 Na . 2 90.41(7) ?
    Cd O1 Na 2_554 2 109.66(7) ?
    Cd O1 Na . 2 92.76(6) ?
    As O2 Cd 6_556 . 132.00(14) ?
    As O2 Na 6_556 . 95.20(9) ?
    Cd O2 Na . . 118.29(8) ?
    As O2 Na 6_556 3 95.20(9) ?
    Cd O2 Na . 3 118.29(8) ?
    Na O2 Na . 3 87.04(9) ?
    As O3 Cd 1_556 . 123.17(13) ?
    As O3 Na 1_556 2 121.26(9) ?
    Cd O3 Na . 2 98.11(8) ?
    As O3 Na 1_556 4 121.26(9) ?
    Cd O3 Na . 4 98.11(8) ?
    Na O3 Na 2 4 86.89(8) ?
_iucr_refine_instructions_details
;
TITL NaCdAsO4 in Pnma
CELL 0.71073  11.1585   6.5500   5.2330  90.000  90.000  90.000
ZERR    2.00   0.0017   0.0010   0.0008   0.000   0.000   0.000
LATT  1
SYMM 0.5-X, -Y, 0.5+Z
SYMM -X, 0.5+Y, -Z
SYMM 0.5+X, 0.5-Y, 0.5-Z
SFAC O NA AS CD
UNIT 16 4 4 4
TEMP 20
size 0.06 0.04 0.04
acta
L.S. 4
BOND
FMAP 2
PLAN 20
WGHT    0.022500    0.199700
FVAR       0.37622
CD    4    0.217527    0.250000    0.508179    10.50000    0.00894    0.00954 =
         0.01073    0.00000    0.00028    0.00000
NA    2    0.000000    0.000000    0.000000    10.50000    0.02086    0.01280 =
         0.00835   -0.00266   -0.00046    0.00857
AS    3    0.398050    0.250000    0.062068    10.50000    0.00785    0.00855 =
         0.00743    0.00000    0.00039    0.00000
O1    1    0.326771    0.049292    0.202421    11.00000    0.01573    0.00858 =
         0.01244    0.00036    0.00247   -0.00293
O2    1    0.038578    0.250000    0.319072    10.50000    0.00877    0.01881 =
         0.01059    0.00000    0.00147    0.00000
O3    1    0.394376    0.250000    0.741742    10.50000    0.01191    0.01584 =
         0.00691    0.00000    0.00026    0.00000
HKLF 4
REM R1 =  0.0166 for    615 Fo > 4sig(Fo)  and  0.0189 for all    656 data
REM     40 parameters refined using      0 restraints
END
;
data_global
_journal_date_recd_electronic     2013-10-01
_journal_date_accepted     2013-10-03
_journal_name_full     'Acta Crystallographica, Section E'
_journal_year     2013
_journal_volume     69
_journal_issue     11
_journal_page_first     i75
_journal_page_last     i75
_journal_paper_category     QI
_journal_paper_doi     10.1107/S1600536813027256
_journal_coeditor_code     PJ2006
_publ_contact_author_name
;
Matthias Weil
;
_publ_contact_author_address
;
Institute for Chemical Technologies and Analytics
Division of Structural Chemistry
Vienna University of Technology
Getreidemarkt 9/164-SC
A-1060 Vienna
Austria
;
_publ_contact_author_email     'mweil@mail.zserv.tuwien.ac.at'
_publ_contact_author_fax     '+43 1 58801 17199'
_publ_contact_author_phone     '+43 1 58801 17122'
_publ_section_title
;
Olivine-type NaCd(AsO~4~)
;
loop_
    _publ_author_name
    _publ_author_address
    'Weil, Matthias'
;
Institute for Chemical Technologies and Analytics
Division of Structural Chemistry
Vienna University of Technology
Getreidemarkt 9/164-SC
A-1060 Vienna
Austria
;
