# Supplementary material for: Olivine-type NaCd(AsO4)
Source: Acta Crystallogr Sect E Struct Rep Online. 2013 Oct 5;69(Pt 11):i75. doi: 10.1107/S1600536813027256 (PMC3884235; doi:10.1107/S1600536813027256)
Supplement: Supplementary file 2 [file e-69-00i75-Isup2.hkl]

# 
# h,k,l, Fc-squared, Fo-squared, sigma(Fo-squared) and status flag 
# 
data_I
_shelx_title ' NaCdAsO4 in Pnma, isotyp zur Verbindung NaMnAsO4' 
_shelx_refln_list_code          4 
_shelx_F_calc_maximum      268.30 
_exptl_crystal_F_000       496.00 
_reflns_d_resolution_high  0.6910 
 
loop_ 
 _symmetry_equiv_pos_as_xyz 
 'x, y, z' 
 '-x+1/2, -y, z+1/2' 
 '-x, y+1/2, -z' 
 'x+1/2, -y+1/2, -z+1/2' 
 '-x, -y, -z' 
 'x-1/2, y, -z-1/2' 
 'x, -y-1/2, z' 
 '-x-1/2, y-1/2, z-1/2' 
 
_cell_length_a    11.1585 
_cell_length_b     6.5500 
_cell_length_c     5.2330 
_cell_angle_alpha  90.000 
_cell_angle_beta   90.000 
_cell_angle_gamma  90.000 
 
_shelx_F_squared_multiplier     1.000 
 
loop_ 
 _refln_index_h 
 _refln_index_k 
 _refln_index_l 
 _refln_F_squared_calc 
 _refln_F_squared_meas 
 _refln_F_squared_sigma 
 _refln_observed_status 
   2   0   0     7803.51     7711.21    144.83 o 
   4   0   0      682.77      769.27     33.94 o 
   6   0   0     4215.92     4130.36     86.08 o 
   8   0   0      840.78      839.25     30.16 o 
  10   0   0    14134.19    14164.71    277.20 o 
  12   0   0     1264.03     1288.47     51.17 o 
  14   0   0       77.07       21.05     38.86 o 
   2   1   0     5341.07     5810.22     96.78 o 
   4   1   0    20922.29    20813.69    274.32 o 
   6   1   0    41556.93    39309.27    515.67 o 
   8   1   0      348.72      357.53     17.41 o 
  10   1   0     6303.83     6344.62     94.66 o 
  12   1   0    11249.03    11180.67    197.85 o 
  14   1   0       22.71       32.43     20.48 o 
   0   2   0    60437.82    53997.58    996.94 o 
   2   2   0     9420.50     9999.61    165.25 o 
   4   2   0      106.80      122.83      6.35 o 
   6   2   0    25477.55    26398.18    349.38 o 
   8   2   0      399.44      375.74     16.11 o 
  10   2   0     8069.06     7870.79    143.07 o 
  12   2   0     5053.58     5087.46    103.03 o 
  14   2   0      105.59      122.60     22.69 o 
   2   3   0      528.92      543.60     12.91 o 
   4   3   0    24900.68    25194.41    367.08 o 
   6   3   0    31528.95    31714.46    516.83 o 
   8   3   0       52.39       92.24     17.11 o 
  10   3   0     2876.06     2659.96     62.00 o 
  12   3   0     8563.20     8415.44    157.48 o 
  14   3   0        5.24        6.46     25.50 o 
   0   4   0    71982.45    69674.50   1286.46 o 
   2   4   0     2449.57     2357.04     42.38 o 
   4   4   0      541.93      629.05     23.86 o 
   6   4   0     4651.94     4509.96     87.59 o 
   8   4   0      996.16      963.28     39.20 o 
  10   4   0     9293.42     9159.11    167.65 o 
  12   4   0     1320.97     1332.60     46.18 o 
  14   4   0      197.77      232.65     32.91 o 
   2   5   0     2747.45     2772.37     58.43 o 
   4   5   0     6838.53     6789.61    123.69 o 
   6   5   0    17459.76    17095.55    289.73 o 
   8   5   0      443.80      451.49     26.12 o 
  10   5   0     4754.12     4691.92     99.23 o 
  12   5   0     6970.76     7003.66    162.26 o 
   0   6   0    24106.66    24395.00    816.32 o 
   2   6   0     4931.69     5024.15     96.70 o 
   4   6   0      125.16      137.31     23.73 o 
   6   6   0     6142.47     6037.17    117.09 o 
   8   6   0       17.72       26.67     17.59 o 
  10   6   0     4005.63     4140.33     93.13 o 
  12   6   0     1903.99     1870.39     70.67 o 
   2   7   0      265.10      286.94     35.10 o 
   4   7   0     7768.28     7884.16    170.88 o 
   6   7   0    10063.30     9881.58    182.06 o 
   8   7   0       98.21      118.74     23.30 o 
  10   7   0     1269.94     1340.17     58.61 o 
   0   8   0    13812.11    14368.29    516.05 o 
   2   8   0      654.25      721.90     94.11 o 
   4   8   0      251.74      328.42     42.31 o 
   6   8   0     2711.12     2730.84     84.03 o 
   8   8   0      579.43      558.38     35.06 o 
   2   9   0      349.05      412.86     53.52 o 
   4   9   0     2758.68     2782.47    180.20 o 
   1   0   1    10861.41    10609.01    207.06 o 
   2   0   1     2512.85     2660.48     42.67 o 
   3   0   1    27333.47    28266.10    370.74 o 
   4   0   1     2340.99     2701.97     40.83 o 
   5   0   1      128.84       96.74      7.74 o 
   6   0   1      125.77      126.60      8.83 o 
   7   0   1    23106.19    23247.41    309.73 o 
   8   0   1      343.29      340.23     16.57 o 
   9   0   1    15475.97    15702.67    214.68 o 
  10   0   1      273.76      251.48     18.84 o 
  11   0   1     1210.63     1159.69     29.79 o 
  12   0   1      219.83      225.85     27.29 o 
  13   0   1        1.49      -17.52     18.71 o 
  14   0   1      169.54      149.17     30.05 o 
  15   0   1     2418.35     2479.05    139.82 o 
  16   0   1       92.32       91.14     56.45 o 
   0   1   1     2419.90     2716.43     42.44 o 
   1   1   1     9676.40    10104.12    104.32 o 
   2   1   1      645.71      681.94     11.83 o 
   3   1   1    43873.09    42296.97    407.53 o 
   4   1   1      153.10      133.33      5.72 o 
   5   1   1     6965.37     7172.56     70.40 o 
   6   1   1       12.07        3.68      4.72 o 
   7   1   1     3483.91     3513.49     38.53 o 
   8   1   1       14.03        5.61      5.89 o 
   9   1   1      104.44      108.05      8.29 o 
  10   1   1       67.11       71.15      8.56 o 
  11   1   1      206.07      243.74     19.44 o 
  12   1   1       14.52        2.57     12.35 o 
  13   1   1     9808.27    10015.56    137.92 o 
  14   1   1      395.41      398.11     25.70 o 
  15   1   1     3779.47     3916.19     80.47 o 
   1   2   1    21058.55    22870.32    212.82 o 
   2   2   1      317.64      437.95      8.72 o 
   3   2   1     4364.53     4130.06     43.82 o 
   4   2   1      353.67      366.50     14.10 o 
   5   2   1     2333.43     2431.63     27.40 o 
   6   2   1      476.61      456.42     10.05 o 
   7   2   1    10772.70    10734.79    109.62 o 
   8   2   1     1683.40     1632.62     23.72 o 
   9   2   1    24422.20    24169.58    252.33 o 
  10   2   1      107.64      110.62     12.05 o 
  11   2   1      309.71      290.37     15.46 o 
  12   2   1       30.76       35.79     13.76 o 
  13   2   1      269.33      271.16     19.25 o 
  14   2   1       28.72       35.49     17.21 o 
  15   2   1     1129.82     1230.69     38.75 o 
   0   3   1        8.45       12.76      6.10 o 
   1   3   1     7999.51     8367.02     81.14 o 
   2   3   1     1698.05     1824.14     21.32 o 
   3   3   1    30638.80    30336.93    326.98 o 
   4   3   1       16.08       14.36      5.35 o 
   5   3   1     4334.65     4365.78     50.99 o 
   6   3   1      806.83      770.35     15.79 o 
   7   3   1     3712.77     3733.10     52.57 o 
   8   3   1      164.46      163.47     11.84 o 
   9   3   1       80.23       80.03     11.21 o 
  10   3   1       88.23      115.63     15.41 o 
  11   3   1      181.71      180.53     16.32 o 
  12   3   1       35.03       42.40     14.08 o 
  13   3   1     7503.85     7656.43    112.37 o 
  14   3   1      105.24      105.54     18.14 o 
  15   3   1     3273.51     3357.72     69.29 o 
   1   4   1     4503.18     4598.30     47.81 o 
   2   4   1      446.61      427.17     10.32 o 
   3   4   1    11796.66    12190.21    129.60 o 
   4   4   1       73.71       74.75      7.90 o 
   5   4   1       17.63       22.96      7.71 o 
   6   4   1      168.26      158.91     11.89 o 
   7   4   1    13619.72    13662.75    165.85 o 
   8   4   1      484.97      465.59     17.42 o 
   9   4   1    11071.40    10888.38    136.87 o 
  10   4   1       16.58       32.75     12.80 o 
  11   4   1      948.37      938.73     28.23 o 
  12   4   1       83.85       97.46     16.20 o 
  13   4   1        5.48       24.06     16.01 o 
  14   4   1       86.63       81.70     19.00 o 
   0   5   1     1753.45     1709.36     31.86 o 
   1   5   1     2729.69     2735.41     35.73 o 
   2   5   1       33.72       35.79      7.98 o 
   3   5   1    18247.54    18504.23    245.19 o 
   4   5   1      360.15      328.57     17.85 o 
   5   5   1     2995.65     2860.56     44.78 o 
   6   5   1       24.89       41.82     10.99 o 
   7   5   1     1382.43     1390.47     31.01 o 
   8   5   1       54.45       60.13     12.19 o 
   9   5   1       39.46       43.89     13.91 o 
  10   5   1       42.42       66.78     15.08 o 
  11   5   1      135.68      121.68     17.36 o 
  12   5   1       75.83       65.26     16.78 o 
  13   5   1     6655.79     6655.18    104.51 o 
   1   6   1     6573.29     6692.94    101.66 o 
   2   6   1      297.47      302.44     15.49 o 
   3   6   1     2590.71     2602.28     42.24 o 
   4   6   1       12.10       11.32     10.65 o 
   5   6   1      824.86      783.33     22.37 o 
   6   6   1       75.91       87.29     13.32 o 
   7   6   1     4878.21     4656.07     73.71 o 
   8   6   1      346.34      355.57     20.22 o 
   9   6   1    10590.05    10294.69    143.97 o 
  10   6   1        6.61       23.08     15.34 o 
  11   6   1      158.11      205.98     20.77 o 
  12   6   1       75.51       71.33     19.38 o 
   0   7   1       24.30       50.73     29.53 o 
   1   7   1     2132.23     2085.18     74.53 o 
   2   7   1      335.01      338.90     22.72 o 
   3   7   1     9845.72    10286.05    168.80 o 
   4   7   1       45.27       48.90     14.23 o 
   5   7   1     1505.61     1506.08     33.38 o 
   6   7   1      290.54      307.69     19.47 o 
   7   7   1     1344.14     1264.78     34.21 o 
   8   7   1       68.30       81.66     17.08 o 
   9   7   1       32.32       44.79     16.86 o 
  10   7   1       61.42       55.89     18.50 o 
   1   8   1     1354.23     1412.61     50.46 o 
   2   8   1       18.03       31.01     29.23 o 
   3   8   1     2816.92     2815.46     73.69 o 
   4   8   1       83.67       59.91     19.56 o 
   5   8   1       20.20       74.78     24.59 o 
   6   8   1       89.80       90.25     29.20 o 
   7   8   1     4702.67     4447.41     82.62 o 
   8   8   1      360.38      379.84     23.98 o 
   0   9   1      186.80      219.07     39.60 o 
   1   9   1      998.49     1034.31     46.06 o 
   2   9   1       41.82       20.53     21.94 o 
   3   9   1     5437.59     5891.58    148.06 o 
   4   9   1       97.03      126.15     30.58 o 
   0   0   2    33387.30    32356.72    600.14 o 
   1   0   2     6032.73     6518.84     89.79 o 
   2   0   2     6017.91     5761.16     88.82 o 
   3   0   2     1716.72     1715.26     32.73 o 
   4   0   2     6585.27     7265.87    101.25 o 
   5   0   2      434.25      461.50     14.17 o 
   6   0   2     5438.89     5443.52     79.58 o 
   7   0   2     2725.39     2717.69     45.42 o 
   8   0   2     1609.71     1628.98     61.27 o 
   9   0   2     1227.51     1137.62     30.72 o 
  10   0   2     8144.85     8170.59    131.50 o 
  11   0   2      664.61      646.35     28.35 o 
  12   0   2     1768.36     1850.43     74.03 o 
  13   0   2      842.06      801.43     53.41 o 
  14   0   2     2564.27     2532.79     77.21 o 
  15   0   2        0.20      -45.64     45.64 o 
   1   1   2     5576.07     5860.53     57.80 o 
   2   1   2      124.31      168.03      8.91 o 
   3   1   2      129.79      138.22      6.37 o 
   4   1   2    18605.14    19081.52    188.16 o 
   5   1   2     4185.11     4205.27     44.38 o 
   6   1   2    15860.80    16297.46    155.66 o 
   7   1   2        5.49        9.28      5.87 o 
   8   1   2     3633.70     3617.85     43.29 o 
   9   1   2      634.67      640.86     16.03 o 
  10   1   2     3936.29     3848.95     52.65 o 
  11   1   2      993.57      989.02     25.98 o 
  12   1   2     5168.89     5136.59     73.49 o 
  13   1   2      512.56      549.70     27.99 o 
  14   1   2       42.46       59.65     19.94 o 
  15   1   2      866.24      924.80     42.98 o 
   0   2   2    28036.08    27756.17    365.98 o 
   1   2   2     1309.12     1246.20     18.15 o 
   2   2   2    24563.95    25207.62    246.54 o 
   3   2   2     1928.47     1899.20     22.62 o 
   4   2   2       42.05       53.96      8.79 o 
   5   2   2        4.14        8.02      5.16 o 
   6   2   2     5732.10     5840.55     63.08 o 
   7   2   2     4807.10     4723.19     56.16 o 
   8   2   2      196.42      202.23     11.95 o 
   9   2   2      701.45      697.44     21.03 o 
  10   2   2     3547.30     3519.49     49.96 o 
  11   2   2      969.39      982.36     30.04 o 
  12   2   2     1865.06     1774.84     42.63 o 
  13   2   2      338.86      343.47     23.02 o 
  14   2   2      687.60      705.62     30.29 o 
  15   2   2       21.39       28.60     22.61 o 
   1   3   2     2649.25     2652.75     30.08 o 
   2   3   2      325.75      335.83      9.26 o 
   3   3   2       33.88       34.94      4.90 o 
   4   3   2     9278.38     9326.17     95.93 o 
   5   3   2     4598.02     4544.53     57.15 o 
   6   3   2    11118.17    11217.93    128.41 o 
   7   3   2       19.01       27.32      8.72 o 
   8   3   2     4166.04     3985.14     57.65 o 
   9   3   2      936.50      873.25     26.58 o 
  10   3   2     4475.63     4513.94     86.63 o 
  11   3   2      510.95      492.80     21.45 o 
  12   3   2     5249.27     5104.01     87.98 o 
  13   3   2      404.54      394.66     24.89 o 
  14   3   2        3.31        1.14     19.26 o 
   0   4   2    24529.05    25423.19    338.83 o 
   1   4   2     2077.02     2055.52     25.72 o 
   2   4   2     4189.03     4119.31     49.59 o 
   3   4   2     1266.67     1221.02     20.89 o 
   4   4   2     2523.91     2548.19     34.46 o 
   5   4   2       53.10       42.46      9.44 o 
   6   4   2     2423.96     2355.74     38.92 o 
   7   4   2     2234.96     2184.37     41.03 o 
   8   4   2      578.66      578.12     21.48 o 
   9   4   2      643.66      609.96     22.94 o 
  10   4   2     5425.58     5401.97     83.53 o 
  11   4   2      544.86      563.18     23.99 o 
  12   4   2     1069.06     1089.17     35.75 o 
  13   4   2      454.67      439.57     27.29 o 
  14   4   2     1626.68     1624.68     47.02 o 
   1   5   2     2388.24     2359.01     33.23 o 
   2   5   2      116.79      122.57      9.96 o 
   3   5   2      251.24      226.99     11.98 o 
   4   5   2     9757.50     9500.91    157.92 o 
   5   5   2     1756.56     1718.15     35.49 o 
   6   5   2     9077.39     9114.39    125.22 o 
   7   5   2        0.47       -2.79     12.19 o 
   8   5   2     1358.73     1344.38     33.36 o 
   9   5   2      233.65      260.28     23.51 o 
  10   5   2     1988.36     1963.98     42.77 o 
  11   5   2      773.80      808.33     29.17 o 
  12   5   2     2864.16     2716.37     60.34 o 
  13   5   2      306.06      328.47     28.53 o 
   0   6   2     8489.25     8401.51    278.13 o 
   1   6   2     1149.85     1151.29     28.71 o 
   2   6   2     5880.45     5964.49     93.77 o 
   3   6   2      761.97      752.16     21.38 o 
   4   6   2      115.25      137.97     17.64 o 
   5   6   2       14.60        4.54     12.28 o 
   6   6   2     3697.66     3656.74     61.64 o 
   7   6   2     1346.15     1380.91     34.68 o 
   8   6   2        3.08       24.45     14.53 o 
   9   6   2      420.15      451.71     23.35 o 
  10   6   2     1961.87     2017.39     47.92 o 
  11   6   2      393.93      421.10     25.16 o 
   1   7   2      765.87      707.90     33.38 o 
   2   7   2      119.68      149.70     20.83 o 
   3   7   2        1.84       -6.28     15.58 o 
   4   7   2     3531.81     3697.20     75.50 o 
   5   7   2     1643.51     1629.30     41.38 o 
   6   7   2     4621.32     4608.57     79.92 o 
   7   7   2        7.73       18.79     15.35 o 
   8   7   2     1877.41     1872.72     63.86 o 
   9   7   2      385.70      428.10     24.69 o 
  10   7   2     2090.75     2084.76     48.99 o 
   0   8   2     9574.66    10400.61    787.95 o 
   1   8   2      356.34      401.63     30.91 o 
   2   8   2     2010.30     1983.98    109.98 o 
   3   8   2      453.27      422.27     37.10 o 
   4   8   2      536.83      524.76     39.84 o 
   5   8   2        3.15        4.63     20.73 o 
   6   8   2      539.16      566.93     41.56 o 
   7   8   2     1035.56     1110.74     57.84 o 
   1   9   2      520.40      490.12     41.33 o 
   2   9   2       11.00       21.72     26.77 o 
   1   0   3       11.87        4.20      6.37 o 
   2   0   3     7222.62     7389.18    103.85 o 
   3   0   3     8398.33     8654.71    143.69 o 
   4   0   3     2773.01     2699.17     50.11 o 
   5   0   3      384.44      386.06     17.35 o 
   6   0   3     1367.33     1331.53     32.76 o 
   7   0   3    13227.52    13061.91    382.16 o 
   8   0   3     6278.51     6236.65    103.92 o 
   9   0   3    10033.53     9883.46    156.98 o 
  10   0   3      788.24      760.81     37.92 o 
  11   0   3     2520.96     2509.36     61.93 o 
  12   0   3     1518.90     1530.44     55.84 o 
  13   0   3      326.29      330.07     32.71 o 
  14   0   3      271.07      283.49     32.75 o 
   0   1   3     4507.45     4572.91     67.23 o 
   1   1   3     9504.54     9899.86     96.46 o 
   2   1   3     1775.03     1777.01     25.00 o 
   3   1   3    18160.60    18151.50    180.52 o 
   4   1   3     7223.15     7308.59     77.40 o 
   5   1   3     1693.33     1671.27     26.41 o 
   6   1   3     3230.64     3204.73     41.89 o 
   7   1   3       84.51       89.48      9.69 o 
   8   1   3      969.51      926.37     21.67 o 
   9   1   3      303.88      301.68     14.32 o 
  10   1   3     2773.62     2835.38     46.97 o 
  11   1   3      540.19      557.10     20.58 o 
  12   1   3      182.45      206.25     17.84 o 
  13   1   3     4145.78     4072.09     75.16 o 
  14   1   3     1686.53     1662.43     56.53 o 
   1   2   3     4837.41     4926.46     51.43 o 
   2   2   3    10742.46    10826.83    110.69 o 
   3   2   3     5678.98     5578.20     60.81 o 
   4   2   3      586.19      584.24     13.20 o 
   5   2   3     6039.26     6048.13     66.44 o 
   6   2   3      931.56      913.17     19.23 o 
   7   2   3     5257.55     5241.18     66.86 o 
   8   2   3     3989.49     3897.75     57.43 o 
   9   2   3    10283.22    10291.86    130.18 o 
  10   2   3      173.30      169.56     14.73 o 
  11   2   3      318.70      351.61     19.88 o 
  12   2   3     1703.01     1705.22     46.62 o 
  13   2   3      876.71      933.36     36.41 o 
  14   2   3      413.90      444.57     31.19 o 
   0   3   3     5722.72     5698.86     83.67 o 
   1   3   3     4397.69     4431.65     47.65 o 
   2   3   3      811.50      810.79     16.49 o 
   3   3   3    12706.11    12749.40    136.44 o 
   4   3   3     6143.13     5803.08     88.22 o 
   5   3   3     2566.38     2519.08     37.55 o 
   6   3   3     1451.50     1423.37     29.16 o 
   7   3   3       12.22       24.35      9.71 o 
   8   3   3      443.32      448.59     17.65 o 
   9   3   3       84.16       91.59     14.15 o 
  10   3   3     2196.35     2138.36     48.13 o 
  11   3   3      768.86      751.34     31.91 o 
  12   3   3      335.04      379.07     33.45 o 
  13   3   3     4290.06     4415.44     90.31 o 
   1   4   3      156.92      160.41      8.90 o 
   2   4   3     5220.34     5106.82     71.10 o 
   3   4   3     6208.60     6331.17     77.99 o 
   4   4   3     1006.56      972.81     23.02 o 
   5   4   3      634.43      620.02     17.78 o 
   6   4   3      750.43      749.54     21.54 o 
   7   4   3     8285.98     7961.21    104.38 o 
   8   4   3     3697.76     3677.42     76.38 o 
   9   4   3     6150.68     5991.51     98.40 o 
  10   4   3      350.17      376.64     23.27 o 
  11   4   3     1493.30     1421.60     47.73 o 
  12   4   3     1167.63     1152.78     43.08 o 
  13   4   3      234.64      278.84     24.87 o 
   0   5   3     1490.49     1466.05     41.66 o 
   1   5   3     5484.16     5272.95     67.52 o 
   2   5   3     1048.77     1015.77     22.72 o 
   3   5   3     8853.52     8565.70    109.80 o 
   4   5   3     3215.67     3124.60     49.17 o 
   5   5   3      633.36      629.69     20.61 o 
   6   5   3     2119.58     2044.07     52.88 o 
   7   5   3      157.40      174.20     16.62 o 
   8   5   3      660.75      638.94     24.64 o 
   9   5   3      272.48      287.34     21.95 o 
  10   5   3     1598.77     1609.81     43.86 o 
  11   5   3      246.75      222.55     24.26 o 
  12   5   3       53.18       51.64     17.99 o 
   1   6   3     1370.81     1353.02     35.39 o 
   2   6   3     3056.65     3161.55     71.86 o 
   3   6   3     1391.58     1343.48     43.77 o 
   4   6   3      568.47      560.57     22.21 o 
   5   6   3     1825.68     1784.26     39.49 o 
   6   6   3      469.98      461.64     23.35 o 
   7   6   3     2987.80     2965.25     55.69 o 
   8   6   3     2296.55     2355.22     49.20 o 
   9   6   3     6186.27     6239.35    108.52 o 
  10   6   3      235.32      270.49     24.49 o 
   0   7   3     1841.43     2007.91    193.91 o 
   1   7   3     1822.88     1846.79     69.46 o 
   2   7   3      333.15      319.90     27.33 o 
   3   7   3     4635.14     4593.87     89.07 o 
   4   7   3     2144.43     2091.02     73.15 o 
   5   7   3     1174.86     1195.46     45.60 o 
   6   7   3      520.62      500.87     26.83 o 
   7   7   3        3.68        7.67     16.37 o 
   8   7   3      182.37      198.87     21.23 o 
   1   8   3      237.79      243.26     56.88 o 
   2   8   3     2081.51     2113.08    150.56 o 
   3   8   3     2703.68     2607.92     84.93 o 
   4   8   3      120.48      171.18     28.56 o 
   5   8   3      647.15      674.70     39.11 o 
   0   0   4    18994.97    19147.64    451.49 o 
   1   0   4     2276.10     2241.46     44.66 o 
   2   0   4     5091.84     4977.97     83.88 o 
   3   0   4     3395.05     3107.94     77.21 o 
   4   0   4     4457.61     4584.70     79.77 o 
   5   0   4      698.44      689.24     35.72 o 
   6   0   4      168.56      175.23     16.64 o 
   7   0   4     4209.87     4263.48    100.81 o 
   8   0   4       90.74      136.76     28.30 o 
   9   0   4      375.76      363.05     24.77 o 
  10   0   4     1971.43     1975.65     54.61 o 
  11   0   4     2002.18     1945.47     55.65 o 
  12   0   4     1131.00     1231.33    169.19 o 
  13   0   4      269.90      305.96     33.13 o 
   1   1   4     1621.69     1620.13     28.26 o 
   2   1   4      567.31      588.02     14.71 o 
   3   1   4      201.65      197.75     10.54 o 
   4   1   4     4749.98     4680.21     57.33 o 
   5   1   4     7195.89     7238.35     83.75 o 
   6   1   4     6771.96     6738.88     79.50 o 
   7   1   4        9.54       17.17     12.07 o 
   8   1   4     4629.81     4546.14     62.30 o 
   9   1   4     1335.49     1319.73     31.92 o 
  10   1   4     3094.07     3069.62     51.50 o 
  11   1   4     1946.74     1912.75     42.48 o 
  12   1   4     1681.99     1710.62     40.56 o 
  13   1   4      287.73      323.50     23.36 o 
   0   2   4     5928.08     5528.01    147.54 o 
   1   2   4     5633.15     5538.17     85.26 o 
   2   2   4     9481.45     9188.20    111.82 o 
   3   2   4     2596.71     2569.68     36.08 o 
   4   2   4     1219.13     1165.35     22.56 o 
   5   2   4       19.06        6.26      9.51 o 
   6   2   4     2535.78     2472.66     58.29 o 
   7   2   4     1542.03     1533.21     31.82 o 
   8   2   4       67.46       66.55     13.06 o 
   9   2   4      654.14      655.69     22.36 o 
  10   2   4      734.53      721.64     24.02 o 
  11   2   4     1191.86     1232.17     34.54 o 
  12   2   4     2605.83     2650.31     63.09 o 
  13   2   4      809.96      854.13     46.81 o 
   1   3   4     1997.33     1996.43     30.57 o 
   2   3   4      754.57      762.40     20.52 o 
   3   3   4      905.47      853.70     19.23 o 
   4   3   4     4703.84     4587.76     60.80 o 
   5   3   4     4408.60     4375.21     68.25 o 
   6   3   4     5468.04     5334.17     74.95 o 
   7   3   4       22.52       32.56     11.98 o 
   8   3   4     3675.19     3648.89     57.46 o 
   9   3   4      518.32      543.36     23.43 o 
  10   3   4     2137.47     2059.42     47.48 o 
  11   3   4     2309.71     2383.70    118.74 o 
  12   3   4     1475.29     1521.13     47.85 o 
   0   4   4    10437.90    10240.58    180.61 o 
   1   4   4     2331.12     2311.14     36.95 o 
   2   4   4     3215.73     3087.87     48.62 o 
   3   4   4     2007.36     1898.21     33.84 o 
   4   4   4     3049.48     2860.54     43.77 o 
   5   4   4      200.61      196.94     14.96 o 
   6   4   4      224.68      225.55     16.93 o 
   7   4   4     2176.35     2137.56     46.21 o 
   8   4   4       76.63       75.33     15.13 o 
   9   4   4      373.51      391.96     23.93 o 
  10   4   4     1419.99     1446.51     41.61 o 
  11   4   4     1271.93     1310.75     44.10 o 
   1   5   4      788.60      784.27     48.08 o 
   2   5   4      284.67      283.77     17.00 o 
   3   5   4        3.91      -11.04     11.29 o 
   4   5   4     2235.46     2177.40     40.36 o 
   5   5   4     4543.43     4480.59     66.99 o 
   6   5   4     3999.54     3997.63     75.01 o 
   7   5   4        2.57       25.17     15.31 o 
   8   5   4     3006.07     3153.87     63.69 o 
   9   5   4     1099.09     1093.08     39.67 o 
  10   5   4     2336.50     2352.67     57.85 o 
   0   6   4     3527.02     3551.22     94.67 o 
   1   6   4     1493.41     1494.19     43.70 o 
   2   6   4     4521.14     4454.40     86.69 o 
   3   6   4     1236.04     1205.47     43.58 o 
   4   6   4      682.59      721.14     31.00 o 
   5   6   4      102.09       99.08     16.72 o 
   6   6   4      867.40      889.52     38.19 o 
   7   6   4     1426.64     1402.47     40.93 o 
   8   6   4       60.71       63.14     18.26 o 
   9   6   4      231.11      221.26     22.83 o 
   1   7   4      820.11      944.78     49.99 o 
   2   7   4      355.61      348.39     36.65 o 
   3   7   4      326.02      356.21     30.91 o 
   4   7   4     2045.08     1854.62     58.88 o 
   5   7   4     1850.31     1927.94     69.84 o 
   6   7   4     2438.59     2418.51     80.28 o 
   0   8   4     3256.56     3319.81    178.61 o 
   1   8   4     1377.27     1493.66     82.29 o 
   1   0   5       36.88       43.83     16.29 o 
   2   0   5     3314.95     3261.89    128.32 o 
   3   0   5     3581.39     3426.92     75.20 o 
   4   0   5      215.57      223.18     18.45 o 
   5   0   5     6635.48     6665.88    113.92 o 
   6   0   5       52.08       44.49     16.19 o 
   7   0   5     4703.86     4739.30     88.45 o 
   8   0   5     2282.60     2240.32     87.40 o 
   9   0   5      442.76      496.62     30.83 o 
  10   0   5      314.70      329.27     27.94 o 
  11   0   5     3073.85     2975.79     87.75 o 
  12   0   5      408.03      438.43     45.39 o 
   0   1   5      580.44      577.10     29.60 o 
   1   1   5     7744.70     7920.33    103.32 o 
   2   1   5      798.49      778.81     23.74 o 
   3   1   5     1190.01     1129.64     25.06 o 
   4   1   5     2907.60     2825.60     43.97 o 
   5   1   5     1890.14     1872.02     34.15 o 
   6   1   5      705.86      699.26     25.97 o 
   7   1   5      746.21      749.25     22.37 o 
   8   1   5      261.60      282.77     16.85 o 
   9   1   5      388.94      368.71     19.82 o 
  10   1   5      861.07      842.70     29.20 o 
  11   1   5     2109.54     2118.10     51.85 o 
  12   1   5      323.71      359.43     22.42 o 
   1   2   5      122.96      123.06     14.14 o 
   2   2   5     2804.02     2643.30     46.48 o 
   3   2   5       23.45       26.41     10.82 o 
   4   2   5      229.60      235.26     16.57 o 
   5   2   5     7513.50     7301.21     92.16 o 
   6   2   5       43.16       46.98     11.95 o 
   7   2   5     2531.87     2477.54     44.95 o 
   8   2   5     2297.08     2188.80     44.94 o 
   9   2   5     2794.23     2753.55     50.00 o 
  10   2   5      320.47      348.08     20.81 o 
  11   2   5     2789.74     2842.85     67.02 o 
   0   3   5      481.86      506.28     32.00 o 
   1   3   5     8726.23     8667.53    105.88 o 
   2   3   5      742.86      710.98     22.37 o 
   3   3   5     1105.34     1055.80     27.31 o 
   4   3   5     2270.96     2273.56     44.92 o 
   5   3   5      969.36      961.24     43.00 o 
   6   3   5      613.35      583.94     21.89 o 
   7   3   5      164.08      200.68     18.06 o 
   8   3   5      241.88      276.37     18.28 o 
   9   3   5      446.67      484.25     26.47 o 
  10   3   5      791.51      813.13     30.20 o 
  11   3   5     1568.86     1537.74     44.99 o 
   1   4   5       63.38       71.69     16.12 o 
   2   4   5     2217.49     2287.49     45.42 o 
   3   4   5     1686.18     1722.09     39.10 o 
   4   4   5      153.09      153.50     16.86 o 
   5   4   5     4100.82     4148.18     69.54 o 
   6   4   5       37.83       25.21     16.62 o 
   7   4   5     3511.23     3492.11     68.49 o 
   8   4   5     1726.97     1695.25     41.35 o 
   9   4   5      612.49      625.42     29.54 o 
  10   4   5      247.79      251.37     22.35 o 
   0   5   5      355.51      399.51     33.55 o 
   1   5   5     3665.46     3656.56     69.42 o 
   2   5   5      459.57      514.98     25.81 o 
   3   5   5      767.99      808.06     30.46 o 
   4   5   5     1792.37     1782.79     45.12 o 
   5   5   5     1451.10     1398.93     40.71 o 
   6   5   5      410.88      427.75     25.44 o 
   7   5   5      816.35      840.44     42.45 o 
   8   5   5      147.77      155.06     22.35 o 
   1   6   5      125.13      121.38     22.62 o 
   2   6   5     1461.00     1505.50     84.06 o 
   3   6   5      294.25      313.09     32.93 o 
   4   6   5       88.97       92.95     24.00 o 
   5   6   5     4703.42     4746.92    124.22 o 
   6   6   5       23.51       49.33     19.35 o 
   0   7   5      217.38      269.02     46.35 o 
   1   7   5     4031.82     4192.80    101.01 o 
   2   7   5      364.71      375.46     77.12 o 
   0   0   6     1720.82     1861.33     76.41 o 
   1   0   6     2702.45     2630.10     66.56 o 
   2   0   6     2962.12     2881.26     82.36 o 
   3   0   6      238.32      247.00     24.76 o 
   4   0   6     7502.78     7272.46    141.75 o 
   5   0   6        9.21       16.83     18.99 o 
   6   0   6      393.24      412.76     30.03 o 
   7   0   6      789.26      741.26     44.89 o 
   8   0   6      165.11      186.06     27.31 o 
   9   0   6      487.05      506.93     34.87 o 
   1   1   6      967.89      962.55     35.75 o 
   2   1   6     4267.93     4216.35     73.32 o 
   3   1   6        8.01       -4.85     11.87 o 
   4   1   6      308.75      326.88     18.96 o 
   5   1   6     2162.25     2053.57     44.64 o 
   6   1   6     1132.53     1126.38     35.91 o 
   7   1   6      120.28      109.63     16.94 o 
   8   1   6     5895.04     5959.91     94.27 o 
   9   1   6       45.47       56.24     17.32 o 
   0   2   6      176.30      188.08     23.05 o 
   1   2   6     1043.59     1030.03     33.73 o 
   2   2   6     5051.56     5036.84     74.94 o 
   3   2   6      285.27      255.74     21.80 o 
   4   2   6     4093.61     4298.94     72.27 o 
   5   2   6      115.31      116.41     17.09 o 
   6   2   6        9.53       47.27     18.66 o 
   7   2   6     1760.31     1807.19     68.46 o 
   8   2   6      550.90      550.42     26.64 o 
   9   2   6      267.64      312.63     25.21 o 
   1   3   6      494.13      546.87     24.18 o 
   2   3   6     3757.55     3802.90     66.31 o 
   3   3   6       63.73       64.30     17.19 o 
   4   3   6      395.16      417.38     24.85 o 
   5   3   6     2533.74     2536.21     62.27 o 
   6   3   6     1014.78     1045.96     38.12 o 
   7   3   6       60.01       70.01     17.94 o 
   8   3   6     5165.04     5316.57     88.33 o 
   0   4   6     1158.54     1259.35     68.66 o 
   1   4   6     1458.88     1445.68     45.63 o 
   2   4   6     2201.20     2270.29     58.25 o 
   3   4   6      183.27      217.70     30.19 o 
   4   4   6     5339.03     5226.15    112.58 o 
   5   4   6        4.23      -14.63     14.63 o 
   6   4   6      216.75      243.68     23.00 o 
   7   4   6      825.77      932.56     36.15 o 
   1   5   6      728.52      758.06     41.66 o 
   2   5   6     2495.71     2603.58     84.91 o 
   3   5   6       53.21       74.89     26.37 o 
   4   5   6      187.04      166.33     29.28 o 
   1   0   7      961.32     1038.64     44.63 o 
   2   0   7      851.76      896.10     41.57 o 
   3   0   7      330.95      277.36     29.74 o 
   4   0   7      112.16      111.11     28.79 o 
   5   0   7     3651.96     3950.36    101.22 o 
   6   0   7        0.45       14.65     26.82 o 
   0   1   7       69.36       23.01     21.25 o 
   1   1   7     5177.90     5238.19    103.24 o 
   2   1   7      680.72      680.20     28.37 o 
   3   1   7       91.32       79.16     18.21 o 
   4   1   7      768.41      739.83     29.47 o 
   5   1   7      429.26      416.52     24.72 o 
   1   2   7       51.97       62.28     17.14 o 
   2   2   7      470.84      504.67     28.09 o 
   3   2   7      227.67      242.76     21.45 o 
   4   2   7        9.75       26.57     16.35 o 
   5   2   7     6523.90     6677.56    114.39 o 
   0   3   7       11.76       46.76     24.35 o 
   1   3   7     3598.57     3809.41     75.96 o 
   2   3   7      762.74      773.99     32.77 o 
   3   3   7       66.38       66.29     17.98 o 
                                                 
